# Supplementary material for: Cancer-Related Mutations in the Sam Domains of EphA2 Receptor and Ship2 Lipid Phosphatase: A Computational Study
Source: Molecules. 2024 Feb 27;29(5):1024. doi: 10.3390/molecules29051024 (PMC10935306; doi:10.3390/molecules29051024)
Supplement: Supplementary file 1 [file molecules-29-01024-s001.zip]

Archive with 2 entries (2 files):
- molecules-2813317-Supplementary Figures.pdf
- molecules-2813317-supplementary tables.pdf
